# Supplementary material for: Offspring sex impacts DNA methylation and gene expression in placentae from women with diabetes during pregnancy
Source: PLoS One. 2018 Feb 22;13(2):e0190698. doi: 10.1371/journal.pone.0190698 (PMC5823368; doi:10.1371/journal.pone.0190698)
Supplement: S2 Table — (XLSX) [file pone.0190698.s003.xlsx]

## Sheet: Sheet1
S2 Table 50 Top differentially expressed mRNA transcripts
ALL				Male Offspring				Female Offspring
Ref Gene Name	fold change	exp_sum	p value	Ref Gene Name	fold change	exp_sum	p value	Ref Gene Name	fold change	exp_sum	p value
AX746851	-1.30474	10.21	0.000164543	TBX3	-1.3345	139.72	0.000100688	ABI2	-1.31084	11.29	0.000100569
LOC650368/ ALG1	-2.00177	84.56	0.000187621	CUL1	-1.03697	35.26	0.000100764	MCM4	-1.0711	27.1	0.000100644
ALG9	-2.01487	8.11	0.000224264	PPRC1	1.28482	10.99	0.000100789	ZNF43	-1.41975	7.84	0.000101074
TOX4	-1.30916	22.93	0.000233091	UBAP2	1.02718	21.63	0.000100834	LGSN	12.4211	5.1	0.000101365
U2AF1L4	-1.7	9.99	0.000264237	ZSCAN18	-1.05874	30.49	0.000100933	BBS5	-1.67325	83.86	0.000101433
DQ598910	-2.21993	107.6	0.000296092	CBFA2T2	1.04594	11.57	0.000101265	LPHN3	-1.49756	5.12	0.000102463
LOC100128338	-1.38202	10.59	0.000348684	POLD3	1.04392	6.05	0.000101639	RANBP10	1.13133	11.36	0.000102869
LOC100190986	-2.20209	104.26	0.000414484	DDX42	1.00208	48.23	0.000102577	mir-223	-1.08299	5.02	0.000103053
LRRC37BP1	-1.65563	8.03	0.000484402	CNOT10	1.07294	8.82	0.000102886	PIK3R2	1.04602	11.57	0.000103146
CBLB	-1.57712	35.59	0.00048491	GAPVD1	-1.00455	22.03	0.00010306	GAB3	1.52336	5.4	0.00010326
LRRC37BP1	-1.5538	8.07	0.000522553	PPP6R3	-1.04729	45.02	0.000103759	LRCH1	-1.02447	38.07	0.000103819
DQ570455	-2.66784	198.75	0.000524541	COPS6	1.06454	27.19	0.000103975	HLA-L	-2.43151	5.01	0.000104288
C2orf72	-1.68542	54.89	0.000556033	DKFZp686D16130	-1.47578	8.69	0.000104389	MBD4	1.27545	19	0.000105046
U2	-4.76238	5.82	0.000558875	ARHGEF12	-1.0559	57.01	0.000106317	DMD	-1.13095	5.37	0.000105152
FBRS	-1.57722	52.74	0.000606552	EXOSC9	1.19137	18.79	0.000106424	RALGAPA1	-1.32679	13.03	0.000106004
NUP214	-1.7384	14.76	0.000864779	STAT6	1.65568	23.37	0.000106639	RDH10	1.01446	16.72	0.000106192
C2orf72	-1.71071	46.57	0.000875927	SS18	-1.29772	51.4	0.000107701	SNX5	1.03608	28.22	0.000108444
TTC7B	-1.26967	29.71	0.000879534	PRMT2	-1.08303	11.55	0.000109098	CGGBP1	1.0816	28.06	0.000108769
BC016143	-2.09546	26.59	0.000907395	MINA	1.14899	17.02	0.000109493	DYRK1B	-1.17625	5.68	0.000109061
FUS	-1.49659	29.3	0.000959246	UBAP2	1.00537	22.4	0.000109619	MEPCE	-1.12462	20.97	0.000109509
SNORA58	5.29268	5.16	0.00100928	ZNF592	1.14621	8.22	0.00010992	DMD	-1.14113	5.31	0.000110019
NUP214	-1.76458	13.27	0.00103221	STAT6	1.65018	22.5	0.000110933	HIVEP2	-1.02455	15.67	0.000110436
NUP214	-1.75751	12.86	0.00109195	DDX42	1.01591	62.07	0.000110958	MAML1	-1.10588	7.16	0.000112073
SRPK2	1.38952	16.87	0.00112092	THAP6	-1.31629	7.24	0.000111644	TP53I3	-1.31317	6.5	0.000112244
FAM47E-STBD1	2.75862	10.89	0.00112474	ABLIM1	1.11663	9.79	0.000112105	KCTD2	1.2	13.64	0.00011261
SLC7A5P2	-1.64778	45.33	0.00113482	BRAP	1.1752	11.05	0.000112327	HERC2P7	-1.00252	7.94	0.000112756
BC016143	-1.47332	621.57	0.00113625	CHMP1B	1.10962	33.1	0.000112705	IBTK	1.05882	11.2	0.000112783
C6orf136	-1.45506	8.74	0.0011447	ST7	-1.18839	19.97	0.000114781	PRSS12	-1.03585	15.9	0.000113767
NAPB	-1.48529	5.06	0.00116461	PP7080	1.15186	7.51	0.00011546	PLAGL1	-1.04764	40.4	0.00011384
SRPK2	1.38418	16.88	0.0012133	ZNF655	-1.15828	32.59	0.000115464	PHF20	1.41004	17.29	0.000113842
DJ031142	-1.53117	9.35	0.00129467	PDCD6IP	-1.01896	41.53	0.000115683	RPL23AP7	-1.05868	8.43	0.000115546
SLC9A1	-1.45659	51.23	0.00129807	UBAP2L	-1.01283	73.72	0.000115684	SLC25A10	1.11765	6.84	0.000115771
DMXL2	-1.67102	10.23	0.00131995	LONP2	-1.01679	24.02	0.000116361	SLC6A8	2.17453	13.46	0.000116006
SLC9A1	-1.45502	51.86	0.00132288	FBXO3	-1.17012	14.66	0.000116519	EMC8	1.05598	8.08	0.000116596
NUP214	-1.31931	14.88	0.00136516	ZNF592	1.1133	8.57	0.000116626	CANT1	-1.069	36.58	0.00011722
NUP214	-1.31341	15.87	0.00140086	ERBB3	1.06696	32.41	0.000116648	TNFSF10	-1.60239	39.14	0.00011739
SLC9A1	-1.59385	41.32	0.00142107	MEN1	1.0338	10.22	0.000116724	BCL2L1	-1.20776	21.04	0.000117721
ERBB2	-1.51924	92.96	0.00144581	STARD5	-1.28755	5.32	0.000117024	SFXN1	-1.12982	16.57	0.000119071
FBRS	-1.4214	47.75	0.00144867	EDEM1	-1.24732	23.08	0.000117485	KEAP1	1.12251	14.9	0.000119546
MIRLET7DHG	-1.85932	7.52	0.00146648	AP1G1	-1.02454	19.8	0.000117697	TTC21B	-1.28793	13.27	0.000120046
SNX29P2	-1.72396	69.58	0.00154195	POLD3	1.04811	5.96	0.000118568	BTBD9	-1.10588	5.38	0.000122235
AX747150	-1.77419	6.01	0.00160762	AP1G1	-1.03737	20.17	0.000119195	HSDL1	1.0255	7.15	0.000122949
BC042955	-1.63702	128.37	0.0016085	RREB1	1.09426	10.22	0.000119431	CHCHD7	-1.03431	8.3	0.000123138
AK056351	-1.62382	111.46	0.00161672	ARHGEF12	-1.1642	62.87	0.000119449	ZBTB33	-1.20909	7.3	0.000123676
THAP6	-1.4658	7.57	0.0016333	PCNX	1.13023	9.16	0.000119467	SNRNP48	-1.2069	17.91	0.000124224
SPICE1	-1.53093	22.5	0.00163529	VPS4B	-1.03523	31.2	0.000119601	PRSS16	1.12281	6.05	0.000124715
THAP6	-1.46395	7.87	0.00167484	EIF3G	-1.20535	35.44	0.000119751	TSPYL2	1.47521	14.47	0.000125725
BC016143	-1.86948	590.55	0.00187676	XPO1	-1.16537	52.9	0.000119865	TVP23C-CDRT4	1.2691	6.83	0.000125822
MIRLET7DHG	-1.86989	7.72	0.00202099	ZBTB7B	-1.09864	17.02	0.000119886	BC036921	1.56589	6.62	0.000125916
