# Supplementary material for: Offspring sex impacts DNA methylation and gene expression in placentae from women with diabetes during pregnancy
Source: PLoS One. 2018 Feb 22;13(2):e0190698. doi: 10.1371/journal.pone.0190698 (PMC5823368; doi:10.1371/journal.pone.0190698)
Supplement: S3 Table — (XLSX) [file pone.0190698.s004.xlsx]

## Sheet: Sheet1
S3 Table Correlation between DNA methylation and RNA-Seq: all pairs analysis
450K Infinium Methylation Bead Array				RNA-Seq
ProbeID	UCSC Refgene Name	dm	p value	fold change	p value
cg16136385	CKAP5	0.033279	3.74304e-07	1.10526	0.417519
cg10987255	TAF9	0.00708163	8.35324e-06	-1.41568	0.119074
cg10987255	RAD17	0.00708163	8.35324e-06	-1.25899	0.139748
cg03402369		-0.0677937	8.40226e-06
cg26738010	CETN1	0.0390499	8.74829e-06
cg10650870	TNPO1	-0.0137173	1.64979e-05	-1.31157	0.165052
cg18921712		0.0126022	1.721e-05
cg04533623		-0.0238733	1.82347e-05
cg11872672	PTPRN2	0.0447925	2.62429e-05
cg13170051	HIVEP3	0.0464912	3.52017e-05
cg15088646		0.0847522	3.87878e-05
cg19463531	PDE6B	0.0431327	4.13113e-05
cg04692156	KIAA1671	0.0322741	4.26159e-05
cg11177404	CGB2	0.0465425	4.46709e-05	-1.23583	0.721958
cg05215830	GP6	-0.0504452	5.2029e-05	1.06567	0.824476
cg00570341		0.0496647	5.45873e-05
cg21946698	RGS11	0.0789294	5.89408e-05
cg23143090		0.0470023	6.35959e-05
cg22463117	ST8SIA4	0.0207556	6.57529e-05	1.26482	0.252137
cg05337998	VPS53	-0.0128428	6.9485e-05	-1.20395	0.313261
cg21887111	MTMR6	0.0184902	7.14676e-05	-1.08511	0.703179
cg13490227		-0.0286673	7.16618e-05
cg17277001	SLC6A18	0.0541102	7.4501e-05
cg05568311		-0.02476	7.70636e-05
cg23546231	PREPL	0.00935169	8.13317e-05	-1.03831	0.729297
cg23546231	C2orf34	0.00935169	8.13317e-05
cg17652998	SLC25A28	-0.0134669	8.52706e-05	-1.18328	0.414816
cg03742338	FDXACB1	0.0104817	8.68798e-05
cg03742338	C11orf1	0.0104817	8.68798e-05
cg07321776	KCNE1	0.0908162	9.00934e-05
cg11039464	JAGN1	-0.0117802	9.3861e-05	-1.00549	0.981525
cg25166168	UBE2E1	-0.0074648	9.39636e-05	-1.34091	0.198607
cg01031271	TRRAP	-0.0205144	9.46556e-05	-1.02588	0.825252
cg21472448	HTR7P	-0.0251136	0.000101236
cg16530881		-0.0546046	0.000107325
cg09402314	CRAMP1L	-0.0252822	0.000107722	1.14653	0.519257
cg10200391	ACSL6	-0.0272357	0.000112577
cg02790471	SCML4	-0.0298552	0.000112914
cg12452019	CAB39	-0.0161279	0.000113382	-1.04368	0.852101
cg05374090	FAM58A	0.0862198	0.0001174	1.1636	0.437491
cg21511925	KIAA1191	0.0104824	0.000120008	-1.75123	0.0298666
cg21502541	LOC100130581	-0.0174119	0.000121857
cg03299617	KIF1A	0.0265814	0.000124131
cg07158040	HIBCH	-0.0528809	0.000124227	-1.08155	0.619406
cg11974937		0.0560402	0.000124334
cg11019743	MLLT4	-0.0261231	0.000129628	1.30654	0.239167
cg14249147		0.0332159	0.00013465
cg02324789	NIN	-0.0555691	0.000135167	-1.13163	0.566958
cg20284218	SLC3A2	0.0117395	0.000136366	-1.17804	0.217869
cg11209832		-0.0928705	0.00014302
cg24678095	GALNT3	0.00763399	0.000154383
cg26645063	ACTR2	0.0227001	0.000154477	1.05691	0.713575
cg01882222		-0.0217155	0.00015496
cg01651364	CCDC82	0.0127876	0.000157132	1.2947	0.172547
cg01651364	JRKL	0.0127876	0.000157132	1.2109	0.440997
cg09386619		0.0107094	0.000157981
cg22157769	SPPL2B	-0.00845366	0.000159285	-1.20939	0.165249
cg23543123	SLC10A4	0.00523291	0.000165544
cg01597135	SCARNA20	0.0438956	0.000166714	1.34156	0.54757
cg01597135	USP32	0.0438956	0.000166714	1.20179	0.270766
cg11408933		-0.0560181	0.000167837
cg08184652		0.0058229	0.000170514
cg05994690	SPSB4	-0.0141007	0.00017532
cg25042586	DPP6	-0.0162599	0.000177665
cg19508435	METT5D1	-0.0325489	0.000187727
cg11133264	BTBD17	0.0638537	0.000188446
cg23802150	WDR8	-0.0154382	0.000192194
cg09508189	NAT10	-0.0336326	0.000192479	-1.04532	0.697707
cg07178066	ZCCHC14	-0.0234317	0.000196394
cg27516073	GNL1	-0.0173263	0.000196542	1.14243	0.220507
cg18975791	ICMT	-0.0435239	0.000202013	-1.13844	0.536152
cg17849912	PTPRB	-0.0241685	0.000205247	1.69084	0.178539
cg17117243	SESN1	-0.0292768	0.000209605	1.20894	0.292254
cg12162100	CPNE3	0.0398984	0.000212843	-1.28536	0.302921
cg00498603	C1orf220	0.0059579	0.000217302
cg12851789	ODZ4	-0.0199205	0.000218575
cg02748582		-0.0266488	0.000221555
cg24176311	LOC286016	-0.0219082	0.000223424
cg24176311	TNPO3	-0.0219082	0.000223424	-1.13805	0.211173
cg08395524	TRIM26	-0.0150549	0.000226023	1.41466	0.0488534
cg23439917	NFATC1	0.0275316	0.000226631
cg16937333	ABCA11P	-0.0095472	0.000226928	1.15182	0.503869
cg16937333	ZNF721	-0.0095472	0.000226928	-1.3878	0.18953
cg23248887	SSTR1	-0.116889	0.000230666
cg27086763		-0.0508546	0.000232708
cg00868383	ZNF132	0.00456287	0.000233422
cg06546286		0.0596585	0.000237875
cg25874782	NSMAF	-0.0588177	0.000238169	-1.0875	0.362319
cg19513834	POU3F3	-0.0784195	0.000246841
cg25193319		-0.0317599	0.000247098
cg03509079	HS3ST4	0.0338369	0.000247688
cg22784805		0.0652782	0.000249151
cg25103417		-0.0652798	0.00025288
cg05001389	GFI1B	-0.0495011	0.000254154
cg08693082	UGGT1	0.0513565	0.00025847	-1.20554	0.239595
cg02321885	CARM1	-0.0153485	0.000266086	-1.16039	0.138329
cg02672321		-0.0179394	0.000270043
cg00924459	RPS12	-0.0502826	0.000273309	1.28322	0.447282
cg00924459	SNORD100	-0.0502826	0.000273309
cg00924459	SNORA33	-0.0502826	0.000273309	1.08323	0.814212
cg03407594	MUC6	0.0283685	0.000278122
cg27500720		0.03631	0.000279278
cg06164440	SORBS3	-0.048248	0.000280076	1.40618	0.359351
cg09178970	VPS37B	-0.00835911	0.000281284	1.03229	0.729561
cg01781119	GRIP1	-0.035539	0.000288623	-1.23403	0.12584
cg06181286		0.0449734	0.000290717
cg26887302	ERAL1	0.00650519	0.000290823	-1.55498	0.118955
cg24872692	PIWIL3	0.0704966	0.000295383	-1.43396	0.403367
cg12080306	YPEL2	-0.0265326	0.000304099	-1.09859	0.426163
cg01906055	NCAPH	0.0513062	0.000308652
cg16420308	NRXN3	-0.0154913	0.000308797
cg03040848	CBFA2T3	0.033269	0.000309136
cg02885922		-0.0170101	0.000313916
cg11643991	CTNND1	0.0114962	0.000316662	1.09226	0.331283
cg12649695		-0.0206293	0.000317256
cg02093062	ZFYVE27	-0.0370976	0.000317426	1.21637	0.299844
cg05323560	OR4F4	-0.0680275	0.000317647
cg03942471	SGSM1	0.0844795	0.000318848	-1.57556	0.143061
cg17159201	DUSP23	0.021334	0.000323549	1.14203	0.549422
cg08918709	TRIM31	0.0516322	0.000328652
cg17374636	C19orf47	-0.0158172	0.000330074	-1.05581	0.624945
cg10379209	SFRS16	-0.0155364	0.000336869
cg03090940		0.0323451	0.000338382
cg09004134	HCCA2	0.0195523	0.00033905
cg19577896	CNNM4	-0.00857849	0.000342767	-1.16864	0.434688
cg14062261		-0.0944363	0.000343396
cg24407204	C10orf96	-0.0756314	0.000347838
cg15552853		-0.0240221	0.000350206
cg13527910	FKBP14	0.0107505	0.000351172	-1.3192	0.285134
cg08313491	RPL13AP3	-0.0286215	0.000356734
cg04575202		-0.0349212	0.000357509
cg08095852	WDR17	-0.00729884	0.000364002
cg04021856	LYPD6	-0.0829077	0.000369898
ch.7.128681R	C7orf27	-0.0274249	0.000370436
cg15045153	LEPREL1	-0.0447953	0.000371495	-1.21451	0.515169
cg03438754	PIWIL3	0.120625	0.000372976	-1.43396	0.403367
cg13702053	IRX2	0.0176028	0.000373722	1.31926	0.277115
cg13702053	C5orf38	0.0176028	0.000373722
cg15848008		-0.0448252	0.000375145
cg18828619	PELI2	-0.0557113	0.00038072
cg14511376	TESK1	-0.0158292	0.000388858	1.02423	0.849432
cg14913407	SNAP47	-0.0210198	0.00038933	1.27376	0.0922123
cg18890461		0.0101643	0.000389507
cg20160351	DAB1	0.10631	0.000390532
cg02528468	ATP11B	0.00821837	0.000390845	-1.17213	0.43103
cg00019880	PCTP	-0.0270675	0.000399311	1.06445	0.691142
cg19665498	INSR	0.0101406	0.000402101	1.07851	0.650329
cg16051154		0.0518819	0.000402261
cg26369315	GPR123	0.0670724	0.0004028
cg05800756	STUB1	-0.0133892	0.00040711	1.38349	0.0791307
cg05800756	JMJD8	-0.0133892	0.00040711	1.12918	0.482948
cg17700443	BBX	-0.023428	0.000410641	-1.32268	0.135487
cg07847949	CHD7	-0.0215007	0.000412359	-1.15435	0.150275
cg26533351	MAD1L1	0.0391498	0.000414791	1.6366	0.111308
cg21123366	NDUFA10	-0.0169749	0.000416174	-1.11975	0.506064
cg06943005	SCRIB	0.0100272	0.000420661	1.16429	0.399005
cg13121076	MAP3K15	0.0615137	0.000425038
cg26071414	HINT3	0.0256107	0.000426453	-1.37303	0.147657
cg18467406	DIP2C	-0.020096	0.000430347	1.68802	0.0386179
cg23254334	ELAVL1	-0.0162058	0.000431061	-1.03696	0.720063
cg02828779	ACTRT2	0.0353224	0.000431625
cg10057264	EPGN	0.0306418	0.000438874	-2.56676	0.0703085
cg09955683	B3GALTL	0.014653	0.000443171
cg08826919		0.0551606	0.000445116
cg07940804	ACTRT1	0.0661891	0.00044563
cg22175006	ACSL3	-0.0532138	0.000446085	1.01497	0.933538
cg00601648	ADCY8	0.0580032	0.000448076
cg19870284		0.0439863	0.000449328
cg01562385	AP1M2	0.0144586	0.00044987	-1.06244	0.62728
cg09675853	TRAF3IP1	-0.00729399	0.000450786	1.26937	0.131714
cg26751868		-0.0231746	0.0004509
cg04675427	C1RL	-0.0296687	0.000451301	-1.24896	0.508771
cg20267718	SLC35F3	0.0722764	0.000453794
cg09881917	FUK	0.00968592	0.000456349	1.14706	0.583726
cg27113419	NDRG4	0.032698	0.000463033
cg26721868		0.0310822	0.000464149
cg04670922	PTPRN2	0.111694	0.000465824
cg05207870	RGS19	-0.0151116	0.000465996
cg25816545	FAM123C	-0.0585529	0.00046664
cg21578640	HCN2	0.0142744	0.000468192
cg04336178	LMO7	-0.0390301	0.0004705	1.31643	0.134103
cg24713499	KIAA1012	0.00773822	0.000470648
cg09330116	LOC728661	-0.0216432	0.00047406
cg09330116	CDK11B	-0.0216432	0.00047406	1.41444	0.23877
cg21151061	GPD1	-0.0418173	0.000475057
cg22049091	HIBADH	-0.0228909	0.000480169	-1.12903	0.29285
cg24805985	DOCK5	-0.0387166	0.000489479	1.83613	0.0166555
cg05090699	DCBLD2	0.0537573	0.00049054	-1.23616	0.280631
cg09005322		0.0676969	0.000493195
cg14212190	CD97	0.00808737	0.00049509	1.08813	0.841978
cg22400166	C14orf23	-0.0877979	0.000496135	-1.63445	0.255863
cg01562897	MYCBP	-0.0742895	0.000498101	-1.35027	0.275243
cg01562897	GJA9	-0.0742895	0.000498101
cg00479463		-0.0517871	0.000500264
cg27167601	RORA	0.0513546	0.000501384	-1.06729	0.69836
cg12588570	VEZT	-0.0206646	0.000501839	1.03981	0.756013
cg25543948	ZNF101	0.00627161	0.000503686	1.33101	0.195385
ch.6.115952F	PRPF4B	-0.0336774	0.000507152	1.21688	0.235623
cg07507339	FAM3A	0.0483389	0.000508742	-1.07407	0.585677
cg04392293		0.131181	0.000510705
cg06164187	ING5	0.00927066	0.00051385	1.37852	0.194311
cg19356311		0.0289733	0.00051568
cg12562076		-0.056062	0.000517081
cg21021629	NRIP1	-0.0207722	0.000520486	1.62264	0.203523
cg03570417	MMP17	0.0397215	0.000527198
cg13236107	C20orf152	-0.0238622	0.000529264
cg10709671	TIMM44	-0.0112077	0.000530456	1.29983	0.255784
cg10709671	CTXN1	-0.0112077	0.000530456
cg06844932	USP8	0.00773835	0.000530929	-1.17944	0.38891
cg03856470		0.0301042	0.000531213
cg04869269	DOK7	0.044272	0.000536421
cg17091793	FNDC3A	-0.0412245	0.000536859	-1.22519	0.320975
cg17111663	SORCS2	0.0206335	0.000542996
cg08890994	PCSK6	-0.0410412	0.000544416	2.05242	0.148634
cg13233534	UAP1	0.0094172	0.000546136	-1.01015	0.956888
cg07713008	TPO	0.125737	0.000546571
cg11002709	RBMS2	0.03339	0.000548337	-1.13145	0.103931
cg16928066	EMX1	0.0148844	0.000550894
cg27563210	USP49	0.00776887	0.00055135
cg20155875	WIPI1	0.0197082	0.000552565	1.01723	0.904699
cg18286201	KLHL1	-0.0952532	0.000555174
cg18286201	ATXN8OS	-0.0952532	0.000555174
cg24066731	SPATA13	-0.0476303	0.000556454	1.38869	0.216406
cg07135964	RBM12B	-0.00678476	0.000560374	1.06208	0.799421
cg25892537	MAN2B2	-0.0170746	0.000561013	-1.07792	0.671483
cg08930112	KIAA1244	-0.0390446	0.000562695
cg16175497	SLC38A5	0.0502995	0.000562985
cg23166246	FAM76A	-0.017271	0.000564107	1.08289	0.714203
cg17377625	RFTN1	0.00959002	0.000565039	1.09959	0.792234
cg12836610	MTCH2	-0.00916964	0.000566332	-1.47191	0.102852
cg10754668		0.0549677	0.000567736
cg02800100	AUTS2	-0.0390785	0.000570079	1.51005	0.133392
cg25890838	PDCD1	0.0200174	0.000571942
cg24543696	DKK3	0.00926763	0.000573563
cg03049323	DNAJC17	-0.0490309	0.000576926	1.37376	0.0694671
cg16272425	PEX10	-0.0197585	0.000580969	-1.08478	0.398242
cg14095850	CSTB	0.0242381	0.000582164	-1.21175	0.476379
cg15602548	SPTBN1	0.0279917	0.000587557	1.56689	0.197263
cg01766077	ARL15	-0.0111759	0.000589603	-1.23385	0.389078
cg12280150	HEPHL1	-0.0301467	0.000595752
cg15844711	PATL1	-0.0378737	0.00059754	1.06253	0.617664
cg14650244		-0.0148773	0.000598553
cg04253799	LOC100128675	-0.03318	0.000604371
cg24457158	LAIR2	0.0380167	0.000604465
cg15940128	INCENP	-0.0172046	0.000605298	1.18652	0.496858
cg05500783	HLA-DRA	0.0439571	0.000606781	2.55892	0.280369
cg06049781	CYP26B1	0.0160062	0.000614774
cg05242523	KLK14	0.044099	0.000616273
cg05116756	TP73	0.0196608	0.000617075
cg24720355	TBX15	-0.0569418	0.000619149
cg05722439	RFX1	-0.0308173	0.000621647	-1.18987	0.0992886
cg07733918		-0.0166024	0.000628049
cg22724228	CNKSR3	-0.0179735	0.000628534
cg18656577	RPL26	-0.00771652	0.000631595	-1.07063	0.794894
cg04415672	CTDSP2	-0.0499281	0.000633589	-1.07273	0.570674
cg12523932	KLB	-0.0943651	0.000638723
cg04283815	GPR123	0.0331076	0.000650622
cg21019788	SUV39H1	0.0675533	0.000655037
cg08517826	CLASP2	-0.0239567	0.00066122	1.23242	0.0885966
cg00170438	HRH3	0.0316196	0.000661542
cg13370916	STARD8	0.038505	0.000662809	-1.25328	0.295194
cg03343083	LEPREL1	-0.0474406	0.000663021	-1.21451	0.515169
cg08643339	GALNTL6	0.0401123	0.000665933
cg12664119	TBX15	-0.0389993	0.000670334
cg05454389	CYFIP1	-0.0144989	0.000673129	1.33232	0.191956
cg10578701		0.0631606	0.000674079
cg19258028	ASAM	-0.0280176	0.000675208
cg06392574	TMEM217	-0.0383667	0.000690742
cg00969988	ATR	0.00881662	0.000691778	1.06787	0.770219
cg04120842	PARP4	0.0117533	0.000691884	-1.08714	0.728857
cg05769384		-0.0630664	0.000693525
cg15886632	FKBP2	0.0116043	0.000694137	-1.13979	0.446243
cg02197192		0.130345	0.000694594
cg14743683	PTPRN2	-0.110946	0.000695119
cg07683142	KCNQ1	-0.0318383	0.000700453
cg07683142	KCNQ1OT1	-0.0318383	0.000700453	-1.18097	0.527793
cg17305638	ZC3H13	0.00993619	0.000704358	1.03909	0.657396
cg10924085	INPP5A	-0.017066	0.000707912	1.32229	0.321287
cg20610452		-0.0412259	0.000712742
cg01961783	TTC15	-0.012263	0.000717677
cg21864706	GSG1	0.0337954	0.00071931	-1.51706	0.225685
cg19515510	NUP85	0.0307357	0.000724019	-1.04831	0.735697
cg06905743	DNAJC5B	-0.0138169	0.000729866	-1.54884	0.180082
cg21569714	GALNT10	-0.0121646	0.000729972
cg12421814	HGFAC	0.0305449	0.000737541
cg04478684	SIPA1	0.0588389	0.000737856	1.46823	0.301699
cg05414254	AKTIP	0.032311	0.000738306	-1.20549	0.200833
cg05289698	GCNT3	-0.0573176	0.000740463
cg24551418		0.0277508	0.000741888
cg05148180		-0.0423549	0.000743661
cg15063726	HPX	-0.0157642	0.000745567
cg03035849	BACH2	-0.0285878	0.000746058
cg11173999	LSM6	0.00336454	0.000750308	-1.26613	0.153291
cg00796672	OR10AD1	0.0415627	0.000759169
cg07075840	PRR15	0.0154524	0.000760825
cg04691944	MCF2L	0.0444703	0.000762827	3.26718	0.106858
cg10842588	IGF2R	-0.0162341	0.000763841	1.03959	0.785375
cg21995347	SNX18	0.0455055	0.000764174	-1.20412	0.40967
cg09242823		0.0553737	0.000766013
cg07106737	ZFPM1	-0.0191476	0.000767881
cg26919347	STBD1	-0.020251	0.000771404	3.34921	0.00740652
cg15267010	TOX2	0.00401187	0.000782192
cg10271058	GLB1L3	-0.0566232	0.000782661
cg17948798	SCYL1	0.0210773	0.000784493	1.06817	0.528021
cg17310773	SLC25A17	-0.012305	0.000788826	-1.17692	0.419279
cg12269355	NT5C	0.00515621	0.000792131	1.44796	0.247688
cg21931986	VIT	-0.0238786	0.000794005
cg17541142		0.0261133	0.0007954
cg11754828		0.0423935	0.000797179
cg18999185	ACOX3	-0.0481226	0.000797751	-1.05731	0.685412
cg27154394	ZNF444	-0.0308652	0.000800948	-1.07886	0.729339
cg21742931	CCND1	0.00888948	0.000804668	-1.12894	0.761057
cg06053056		-0.0629696	0.000819561
cg07007312	DGKQ	0.0476033	0.000821566
cg22161383	ISYNA1	-0.0146007	0.000822992	1.31814	0.227112
cg04833430	ITGA7	0.00828663	0.000825861
cg09110655	STIM1	0.00823603	0.000831621	1.09227	0.584985
cg02050202		-0.0288384	0.000831845
cg15023513		0.0546667	0.000842809
cg16209364	MATR3	-0.0353138	0.000842876	1.13545	0.269808
cg03318593		0.054879	0.000843034
cg11349991	TMEM180	-0.0141553	0.000844136	-1.55124	0.112794
cg09103960	LOC283856	0.0240887	0.000845388
cg09103960	GNAO1	0.0240887	0.000845388
cg14834881	FAM190A	0.0456574	0.000846667
cg25988204	HAVCR1	0.0466512	0.000848933
cg15899112		0.0306662	0.000850135
cg01200177	POLR2D	0.020852	0.000850203	1.04	0.824432
cg04187039		0.0321838	0.000852527
cg08424587	APBB2	0.00568859	0.00085263	-1.38229	0.0626428
cg25355972	NDUFV3	0.00427149	0.000858501	1.10934	0.461147
cg11908531	NOBOX	-0.00922812	0.000859003
cg27063720	EP400NL	0.0115921	0.00085998	-1.17632	0.510555
cg14521987	FAM125B	-0.0848479	0.000861723
cg11206788		-0.0803861	0.000862125
cg10419957	PREX2	0.0688789	0.000862908	1.46386	0.128128
cg24330386	CHPF	-0.0587041	0.000863618	1.12896	0.589199
cg24330386	TMEM198	-0.0587041	0.000863618
cg06813782	C20orf112	0.0361442	0.000863823
cg18979802	C11orf45	0.00373177	0.000865124
cg18979802	KCNJ5	0.00373177	0.000865124	-1.515	0.286327
cg20024110	HLA-DOA	-0.0708297	0.000869346
cg21584400	CRTC2	0.00836007	0.000872105	-1.33873	0.143543
cg27021783		-0.0281147	0.000872551
cg02819231	FBXL2	0.012283	0.000873446
cg27189533		-0.0326397	0.000873478
cg00016255	RUNDC1	-0.0225776	0.000877482	-1.26202	0.339762
cg00016255	AARSD1	-0.0225776	0.000877482	1.24384	0.201876
cg07518576	ZNF512	-0.105013	0.000880625	1.30218	0.205245
cg21656685	LPIN2	-0.0274028	0.000881251	1.1	0.28637
cg21656685	LOC727896	-0.0274028	0.000881251	-1.35014	0.164104
cg13350173		-0.0590621	0.000882692
cg19331397	VPS52	-0.0168568	0.000886965	-1.16759	0.164197
cg09977361	TRIM29	0.0222262	0.000890254	-1.15115	0.529478
cg08585351	EFHA1	0.0263445	0.000894137
cg04269747	TIMM8B	-0.0329284	0.000895652	-1.04528	0.884567
cg04269747	SDHD	-0.0329284	0.000895652	-1.48249	0.167544
cg03474350	RUNX2	0.0106735	0.000895978
cg16065899	ALX4	-0.0687869	0.000900045
cg02486497		-0.0246636	0.000902606
cg25368651	DNHD1	-0.0259581	0.000904441
cg03195269	C13orf1	0.0111864	0.000906084
cg02855558	PTPRN2	-0.068901	0.000908703
cg08053523	NHEJ1	-0.026646	0.000912037
cg08053523	SLC23A3	-0.026646	0.000912037
cg02901122	RPRD1A	0.00674546	0.000917361	-1.04662	0.732943
cg25245569	C2orf61	-0.0192342	0.000917942	-1.47344	0.177191
cg18629527	SLC25A29	0.0152669	0.000919388
cg26035522	ALKBH1	0.00754506	0.000922395
cg26035522	C14orf156	0.00754506	0.000922395
cg11418097	POLR3B	-0.0101209	0.000923282	-1.11758	0.412409
cg06948435	RPH3AL	0.131505	0.000926549
cg01288904	TPD52	-0.0404518	0.000928162	1.24679	0.166112
cg10111629	ST7L	-0.0321123	0.000930802	1.65867	0.343498
cg14094181	NEDD8	0.00909466	0.000933774	-1.41958	0.0318639
cg14094181	GMPR2	0.00909466	0.000933774	-1.24234	0.243986
cg08466034	TRPV2	0.0889941	0.000936577
cg14257656	SMTNL2	-0.0199581	0.000938337
cg25402979		-0.017991	0.000939628
cg05134019	PSEN2	-0.0115625	0.00094029
cg13348475		-0.0868869	0.000942608
cg23728060	GALNT5	-0.02463	0.000944545
cg21652638	PDZD4	0.0359726	0.000946546
cg04055211		0.0311862	0.000946694
cg24146269	ATG7	-0.0213196	0.000947091	1.19934	0.395232
cg03413253		-0.0422617	0.000952768
cg09249980	CACNA1H	0.0689793	0.000956177
cg01911323	EIF2C2	-0.0131698	0.000956957
cg00532451	OBSCN	0.0191762	0.000963212
cg22265294	NCOR2	-0.011908	0.000965525	1.6398	0.0722331
cg26188297		-0.0407862	0.000966453
cg07785444	NKPD1	0.0247885	0.000966889
cg04210254	CELA3A	-0.0231308	0.000970238
cg05315586	TMEM184A	-0.0258531	0.000974894	-1.52731	0.027207
cg05315586	MAFK	-0.0258531	0.000974894	-1.1401	0.451574
cg08316083	ATP8B3	0.0719095	0.00097639
cg05596756	FAM113B	-0.0234963	0.000978452
cg05596756	LOC100233209	-0.0234963	0.000978452
cg24436207	PIWIL3	0.110808	0.000980072	-1.43396	0.403367
cg13395854	SYT7	-0.0220447	0.000989482	-1.09353	0.506079
cg10519906	C6orf106	-0.0464201	0.000991092	1.15596	0.39304
cg24105068		-0.0284577	0.000997607
