# Supplementary material for: Offspring sex impacts DNA methylation and gene expression in placentae from women with diabetes during pregnancy
Source: PLoS One. 2018 Feb 22;13(2):e0190698. doi: 10.1371/journal.pone.0190698 (PMC5823368; doi:10.1371/journal.pone.0190698)
Supplement: S4 Table — (XLSX) [file pone.0190698.s005.xlsx]

## Sheet: Sheet1
S4 Table Correlation between DNA methylation and RNA-Seq: male pairs analysis
450K Infinium Methylation Bead Array				RNA-Seq
ProbeID	UCSC Refgene Name	dm	p value	fold change	p value
cg11599998	KPNA4	0.012802	4.00812e-06	-1.16442	0.0519895
cg10731022	EIF4EBP3	0.0160115	6.8385e-06	1.00673	0.0329872
cg10731022	ANKHD1-EIF4EBP3	0.0160115	6.8385e-06	1.00293	0.00462329
cg00348623	CRAMP1L	0.0199243	9.26008e-06	1.15697	0.0264367
cg25785241	CD96	-0.0761622	9.37666e-06
cg12428738	RGL2	0.0120521	1.07683e-05	-1.27916	0.068321
cg21748749	ZNF610	0.0515579	1.13941e-05
cg15268200	ZNF774	-0.0290297	1.21055e-05
cg12477119	CDK12	0.0195308	1.31007e-05	1.04178	0.0620127
cg24068229	FBXO27	0.0264022	1.34589e-05	-1.14779	0.286872
cg13244417	TMTC4	0.0140706	1.48283e-05
cg22124215	MARCH4	-0.0538538	1.64615e-05
cg17571554	DACH2	0.0351201	1.91997e-05
cg12041340		0.0188958	1.9622e-05
cg14831746	MCRS1	-0.0148864	2.2909e-05	1.02487	0.00308637
cg12046837	NFASC	-0.0280283	2.6235e-05
cg22497068		0.0190834	2.77669e-05
cg14752139	DEFB104B	-0.142248	2.89383e-05
cg14752139	DEFB104A	-0.142248	2.89383e-05
cg27637873	NCALD	0.0249419	3.301e-05
cg06534752	C20orf117	0.00963069	3.81084e-05
cg14993186	RPS6KA6	0.0149776	3.93783e-05
cg08375882		0.0603415	4.04198e-05
cg09276863	METTL2A	0.0134875	4.73607e-05	-1.13929	0.0232147
cg10883612	WNT2B	-0.0617564	4.98091e-05
cg19653425	TSPYL5	-0.0467292	5.06404e-05
cg00450960	LOC440905	-0.0340697	6.09451e-05	-1.02239	0.756187
cg01939912		-0.0799518	6.14046e-05
cg12327405	GNAL	-0.0634962	6.34388e-05
cg14170181	JAK2	-0.0485286	6.35133e-05	-1.13737	0.0212184
cg07674503	RAP2C	0.121151	6.35906e-05	-1.08102	0.000533817
cg00849191	PNCK	0.142999	6.52322e-05
cg03990819		-0.0896469	7.15665e-05
cg11854877	F8	0.102422	7.82904e-05
cg11854877	F8A3	0.102422	7.82904e-05
cg11854877	F8A2	0.102422	7.82904e-05
cg11854877	F8A1	0.102422	7.82904e-05	1.16471	0.0955095
cg15069948	MOBP	-0.0601244	7.8347e-05
cg01240161	KBTBD6	0.0154026	8.46781e-05
cg23831536		-0.0780767	8.64821e-05
cg01906055	NCAPH	0.0799488	8.68495e-05
cg02697258	KIAA1751	0.106073	8.71735e-05
cg05374090	FAM58A	0.13475	8.72488e-05	1.05677	0.0828151
cg14100362		-0.115463	8.77922e-05
cg20072359	HRNBP3	0.0451635	8.98167e-05
cg09920632	PHF8	0.0408861	9.37505e-05	1.04337	0.00171072
cg09516423		-0.0630058	9.55198e-05
cg12116697		-0.0429445	9.56492e-05
cg02274705	C1GALT1C1	0.0380485	9.79688e-05	1.12857	0.194955
cg18885372	SERPINA13	-0.0853072	0.000100833
cg07408989	DLG4	0.0299503	0.000101514	1.04009	0.0199297
cg09061168		-0.0434841	0.000103228
cg12389461	RASSF2	-0.135903	0.000108272
cg02118671		0.176991	0.00011134
cg19842216	ODZ4	0.0135606	0.000114691
cg05489054		0.0306826	0.000117994
cg25816545	FAM123C	-0.0669103	0.000125874
cg11551740	DLX4	0.0143092	0.000129104	-1.44318	0.0274835
cg14790638	PEPD	-0.12449	0.000129109	1.00434	0.174227
cg00057092	C15orf41	-0.034091	0.000131251
cg17055804	ENOX1	-0.0230962	0.000133714
cg00819844	CATSPERG	0.022905	0.000136716
cg21806592		-0.0429694	0.00014226
cg19768329	ZNF697	0.0114812	0.000144503	-1.07646	0.0170348
cg17900495	NHLH2	0.00586123	0.000145092
cg27012424	DLGAP1	0.0340152	0.000147262
cg08276993		-0.0513964	0.000149107
cg21400802	PGLYRP4	-0.0895893	0.000151164
cg00389619		-0.0849614	0.000153873
cg11918172		-0.0616097	0.000154882
cg20965660	TMEM117	-0.0303232	0.000158937
cg18567470	ARHGEF12	0.0202847	0.000159443	-1.0559	0.000106317
cg00437011	LOC154449	-0.0610996	0.000162716
cg21583957		-0.0710345	0.000163124
cg14710165	KIAA0196	0.00785688	0.000163932	-1.07143	0.00182156
cg14710165	NSMCE2	0.00785688	0.000163932	-1.07911	0.0185989
cg11564670	MC2R	-0.111019	0.000165827
cg27443416	CCKBR	0.0650396	0.000165835
cg06708937	HOXC11	-0.161652	0.000171036
cg07802220	BLOC1S2	0.0169024	0.000172037	-1.22667	0.145027
cg07579109	RTDR1	-0.0250036	0.000172715	1.12805	0.0558619
cg07579109	GNAZ	-0.0250036	0.000172715
cg18687706	ENO1	0.013679	0.000175346	-1.00152	0.0875254
cg13079099	LENG9	0.0120414	0.000177801	1.16619	0.0857362
cg05545441		-0.0864714	0.000177907
cg07033286		-0.0331325	0.000178024
cg05474707		-0.00573194	0.00018039
cg15982972		-0.0963592	0.00018122
cg09281979	DCAF17	0.0361353	0.000183481
cg09281979	METTL8	0.0361353	0.000183481
cg02178763		-0.0878053	0.000183542
cg01881899	ABCG1	-0.0466299	0.000184462	1.1956	0.028983
cg12848098	LOC728392	0.0312232	0.000188279
cg03318695	C6orf155	0.0150045	0.000188419
cg00088691	SNX29	-0.00962544	0.000188578	1.47086	0.0855063
cg23288521	SNORA39	0.00776426	0.000191205	1.56385	0.0887077
cg23288521	SNHG11	0.00776426	0.000191205
cg05340162	THEM4	0.0110588	0.000192275
cg10614768	KNDC1	0.0456276	0.000192679
cg06058319	PPFIBP1	0.015103	0.000195818	1.05085	0.00601637
cg05887304	PRPS2	0.0391433	0.000198645
cg23719124	GSTM5	-0.0897718	0.000203258
cg18739887		-0.111711	0.000206409
cg04879832	CYBA	-0.146504	0.000209306	1.95865	0.252776
cg15450782	FAM120C	0.035941	0.000212327
cg19545056		-0.0982284	0.000215665
cg02688848	ZNF17	0.0121288	0.000215727	1	0.00250651
cg09968361	SERPINA1	-0.0703369	0.000216383	3.29697	0.241216
cg13792025	RABGEF1	0.00704624	0.00022152	1.24078	0.00783454
cg10614025	AP3B2	0.0186399	0.000222722
cg05617798	AURKB	0.0167509	0.000223561
cg06702850	RPS6KA2	-0.110466	0.000227164
cg17154563	PSMC4	-0.0232716	0.000227542	-1.07698	0.00769867
cg20011974	EIF2B2	-0.0187929	0.000228347	-1.13493	0.0510605
cg09924998	VPS33A	0.0318965	0.000228774	1.05946	0.0532266
cg00876544	WDR20	-0.0183416	0.000228841	1.0458	0.00155893
cg22969661	PDK3	0.13139	0.000230246
cg26537639	CYBA	-0.127904	0.000235877	1.95865	0.252776
cg26976562	IFNGR1	0.0119086	0.000237719	-1.23668	0.145109
cg06070054	CTDP1	-0.0335943	0.000238306	1.026	0.00962108
cg08889551	RFWD2	0.00762028	0.000240255	1.08442	0.000815989
cg05385397		-0.0763687	0.000244388
cg13582399		-0.0707759	0.000245531
cg08270148		0.305692	0.000245736
cg11373604	ASCL2	0.00874393	0.000246043	4.32727	0.117
cg10625851	C7orf51	-0.0143349	0.000253207
cg22463117	ST8SIA4	0.0274637	0.000255113
cg07313271		-0.0382314	0.000256226
cg02035391	KIAA0226	0.066541	0.000257755	-1.19899	0.000162495
cg20681321	CLRN3	-0.0439387	0.000258058
cg01841118	MGAT4A	0.0277173	0.00025968	1.00997	0.125092
cg04204072	THUMPD1	0.0218434	0.000260042	-1.2395	0.0518643
cg04021856	LYPD6	-0.119643	0.000264088
cg12858902	GSTM5	-0.265183	0.000265376
cg21967909	RFESD	-0.0278752	0.000266452
cg11754535		-0.104623	0.000268441
cg20038116	EBF3	0.0938254	0.00027079
cg00012123	TPPP	0.0525767	0.00027368
cg02326566	PCDHA6	-0.115065	0.000273991
cg02326566	PCDHA2	-0.115065	0.000273991
cg02326566	PCDHA1	-0.115065	0.000273991
cg02326566	PCDHA7	-0.115065	0.000273991
cg02326566	PCDHA8	-0.115065	0.000273991
cg02326566	PCDHA5	-0.115065	0.000273991
cg02326566	PCDHA3	-0.115065	0.000273991
cg02326566	PCDHA4	-0.115065	0.000273991
cg08614082		0.0325333	0.00027515
cg24060538		-0.0394067	0.000275269
cg24323552	ADARB2	-0.182903	0.00027701
cg11209832		-0.123939	0.000278076
cg22731215		-0.048103	0.00028415
cg05297308	RGS12	-0.0132873	0.000284761
cg17500703		-0.0816346	0.000285501
cg16756025	ZNF275	0.143775	0.000288279
cg05765796		-0.161016	0.000288417
cg18238808	CDC42EP4	0.0203631	0.000288853	-1.22334	0.0109276
cg09604618	MPPED2	0.00858856	0.000296155
cg21499895	DHFRL1	-0.0350278	0.000297445
cg26505478	CUL4B	0.0771431	0.00030268	-1.09142	0.0129409
cg04715120		-0.080061	0.000303286
cg13249591	S100A10	0.0210483	0.000307723	1.08294	0.359245
cg07476339		-0.030456	0.000312165
cg13653680	ZNF484	-0.0246042	0.000312168	-1.11765	0.0101583
cg07028263		-0.0629611	0.000312291
cg08076861	ZNF275	0.18384	0.000313541
cg04720477	CNP	0.016196	0.000314699	1.10684	0.0349092
cg10122302	NPHP4	0.0192012	0.000318071
cg04952609		-0.194354	0.000319825
cg04268421	PSMD11	0.0135042	0.00032162	-1.09786	0.00307649
cg16442852		-0.0270292	0.000322716
cg02071003		-0.158777	0.000323471
cg26114003	CENPO	0.00776888	0.000330366
cg26114003	C2orf79	0.00776888	0.000330366
cg13777150	MEGF8	0.0139461	0.000333174
cg05797660	PLEKHF2	-0.0237138	0.000338393	-1.05577	0.0198954
cg03285219	MICALL2	0.0176834	0.00033894
cg02819231	FBXL2	0.0192594	0.00033952
cg24503056		0.0133694	0.000344672
cg00616129	STYK1	0.0164682	0.00034645
cg10479459	GPM6B	-0.131686	0.00034742
cg10950028	GSTM1	-0.228849	0.000354056	6.49429	0.388694
cg22436195		-0.134311	0.000354481
cg06945845	KLHL36	-0.0527541	0.000354571	1.13415	0.00714362
cg13954022		-0.0580461	0.000355628
cg06834235	FTSJ1	0.115571	0.000356863
cg12727431	RENBP	0.0392901	0.000360953
cg12727431	NAA10	0.0392901	0.000360953	1.1563	0.0144163
cg14716530	F10	-0.0747507	0.000362197
cg16517579	CTCF	-0.0536354	0.000362696	-1.04573	0.000123867
cg08285589	RAG1	-0.0647205	0.000363237
cg09342697	DMKN	0.071694	0.000363308
cg08260790		-0.116924	0.000369924
ch.9.945770F		0.0126871	0.000369938
cg02528979	SEC31A	0.00726808	0.000374413	-1.13879	0.000557814
cg04472909		-0.0285405	0.000377989
cg05124243		-0.0384314	0.00038116
cg15092561	C21orf33	0.0430872	0.00038131	1.21788	0.0901727
cg17120908	SSSCA1	0.0338233	0.000389666	1.35948	0.021995
cg14552568		-0.136063	0.000390908
cg26580465	F8	0.0879806	0.000394277
cg26580465	F8A3	0.0879806	0.000394277
cg26580465	F8A2	0.0879806	0.000394277
cg26580465	F8A1	0.0879806	0.000394277	1.16471	0.0955095
cg15979473	PECR	-0.0091319	0.000395371
cg15979473	TMEM169	-0.0091319	0.000395371
cg01835509		-0.0557007	0.000397792
cg10863038	OBFC2A	0.00662157	0.000400886
cg13489115		-0.183822	0.000404124
cg20624137	TRIM10	-0.129837	0.000404217
cg21376733	NCKAP1L	-0.113915	0.000405002
cg08562672		-0.142268	0.000406857
cg01351177	RPIA	0.00441183	0.000411078	-1.03086	0.33364
cg08598406		-0.0578249	0.000413719
cg13870494	MAMDC2	0.0373581	0.000413942
cg08536358	PDHA2	-0.102125	0.000414757
cg20396707	YIPF5	0.00834498	0.000416676	-1.02778	0.15866
cg20396707	KCTD16	0.00834498	0.000416676
cg10902850		-0.0233076	0.000417182
cg07495376	CTNNA3	-0.0901078	0.000417308
cg07495376	LRRTM3	-0.0901078	0.000417308
cg02693156		-0.0284154	0.000417525
cg17419186		-0.114175	0.000419604
cg02242004		-0.102322	0.000421011
cg23170439		-0.13846	0.00042283
cg07748719	TPSG1	0.0889563	0.000423221
cg10430123	GPSM3	0.00999948	0.000424786	1.62911	0.179801
cg10430123	NOTCH4	0.00999948	0.000424786	2.12077	0.106175
cg03038395	ARX	0.115256	0.000426847
cg17445213	TNS3	-0.0200868	0.000427	1.0324	0.000227076
cg24740922	NSDHL	0.123109	0.000428175	1.10081	0.0575659
cg24740922	CETN2	0.123109	0.000428175	-1.23267	0.451203
cg11598403	MBP	0.123485	0.000429687
cg01163369	RPN1	-0.0989363	0.000429913	1.11522	0.191987
cg12701088	MCF2L	0.0250055	0.000436235
cg15547657		-0.0260459	0.000439853
cg04682580	ZCCHC11	-0.0315767	0.000440554	1.16381	0.000678727
cg15979839	MTX3	-0.00718273	0.000441023
cg02228635	RPL5	0.0170403	0.000447265	-1.08336	0.234441
cg15049370	PPARGC1B	0.0363981	0.00044729
cg24225455	MYO7B	-0.0405759	0.000448601	1.00671	0.65436
cg23660182	KISS1R	-0.0197108	0.000449438
cg19548448	ATP10B	-0.0942577	0.000450327
cg07870985	TCEAL8	0.0270724	0.000450975	1.14731	0.0469488
cg19809667	PRKCG	0.0189084	0.000453839
cg19620724	TFAP2B	0.139264	0.000456644
cg10197666	MED30	0.00864216	0.000462432
cg24442913	CALCA	-0.0794158	0.00046433
cg12138346	CASP9	-0.0290494	0.000465442	1.224	0.000953496
cg02131870	CUX1	-0.0233229	0.000466348	1.07568	0.000232148
cg00688591		0.0581264	0.000466913
cg25485294	HIST1H4L	0.0485789	0.000467016	-1.24289	0.979642
cg25485294	HIST1H3I	0.0485789	0.000467016	1.24016	0.329438
cg23986550		0.034687	0.000468651
cg11053546	DHTKD1	0.0069072	0.000472096	1.08446	0.158362
cg27110129	LOC285550	0.0158787	0.00047427
cg07464598	ARAF	0.0203543	0.000474376	1.15842	0.000222097
cg05980592		-0.0567018	0.000475922
cg17125623	NFATC3	-0.0297596	0.000477056	-1.14693	0.00196524
cg03820909	C10orf137	0.012152	0.000478136	-1.16529	0.0242486
cg09301559	F11	-0.0444453	0.000478253
cg12599390	HOXC11	-0.128839	0.000478577
cg20159152	C17orf100	0.0153683	0.000479248
cg20159152	MED31	0.0153683	0.000479248	1.21212	0.0525974
cg23048036	CEP97	0.0393253	0.000480585
cg04976075	ADARB2	0.0665066	0.000482475
cg01801368	TAPBP	0.00786338	0.000485055	1.2114	0.0522019
cg01374580		-0.0813516	0.000485714
cg01837016	TNXB	-0.0832577	0.00048697	-1.1506	0.0172479
cg19096358	ADAMTS2	-0.080954	0.000487156
cg00624939		-0.0669233	0.000487894
cg17946038		-0.0648706	0.000493529
cg07814697	PLIN3	0.0100955	0.00049406	-1.02798	0.162862
cg02650828		0.0187759	0.000497107
cg19027985	PTPRN2	-0.11683	0.000498197
cg14210971	NAP1L4	0.0149123	0.000501452	1.01881	0.00291635
cg11035304		-0.0423905	0.000503851
cg06943371	PRKAR1A	0.00943748	0.000509816	1.06878	0.0340036
cg10815202	LRP1	0.0131041	0.000512455	1.52629	0.0118968
cg00400452		-0.164195	0.000514449
cg16033633	ZIC5	-0.107775	0.000515395
cg03605116	RASSF2	-0.122489	0.000515433
cg24062763		0.0548772	0.000516786
cg27048959	SNORD1C	0.0105864	0.000517828
cg04175049	SBF1	-0.00980599	0.000519875	-1.08853	0.0895723
cg22344641	COQ4	0.00791582	0.000520535	-1.02601	0.0111786
cg22344641	TRUB2	0.00791582	0.000520535	-1.3202	0.0805201
cg01882222		-0.0301963	0.000523356
cg16530881		-0.033976	0.000524005
cg22282405	TFAP2B	0.203356	0.000524074
cg16835502	PLD2	0.00780158	0.000524132	1.32787	0.00565006
cg14800351	PAX6	-0.0636768	0.00052507
cg27611699	ATP13A4	-0.042554	0.000525768
cg10879742	ISOC1	0.0148915	0.000527526
cg16811230	GORASP1	0.0242064	0.000535758	-1.05128	0.00175326
cg16811230	TTC21A	0.0242064	0.000535758
cg13932501	AUH	-0.0344917	0.000538521	1.00659	0.00278427
cg17552714		-0.0464656	0.000541466
cg08999477	HSD17B12	0.0194023	0.00054342	-1.28571	0.39505
cg13408966	PCSK6	-0.029319	0.00054384	2.78161	0.0466583
cg12563935	RGS9	-0.0622839	0.000547279
cg11362250	EHD4	0.013663	0.000548921	1.49062	0.207275
cg25813447	MID1IP1	0.0128454	0.000552286
cg19884262	FOXI2	-0.112951	0.000552571
cg10307507	CSNK1G1	0.00423434	0.000555362	1.10882	0.00152679
cg01102826		0.0252225	0.000557471
cg27443265	POU6F2	-0.060048	0.000561928	-1.12734	0.00171827
cg03691313	FLNA	0.0993228	0.000562349	1.95069	0.143565
cg24243753		0.0244974	0.000564646
cg09350414	C4orf3	0.00956891	0.00056517	-1.38926	0.021476
cg24531139		-0.0499497	0.000566067
cg16236328		-0.0429717	0.000566758
cg12688248	CACNG4	0.0134915	0.000566807
cg04570624	CADPS	-0.149432	0.000570235
cg11711420	ISL1	0.0469764	0.000572709	1.00733	0.0737782
cg19434164	CUX1	-0.0194959	0.000573136	1.07568	0.000232148
cg23143090		0.0684817	0.000575834
cg15328758		-0.0240018	0.000577189
cg00045061	NSMAF	0.0181079	0.000577479	1.00846	0.00355117
cg07761290	TMEM146	0.00824695	0.000582363
cg07761290	LONP1	0.00824695	0.000582363	1.12616	0.0233299
cg26577752	FAIM3	0.0204999	0.000584632
cg13680706	TTC16	0.0124758	0.000588541
cg14189782	EHBP1L1	0.0122942	0.000589023	-1.18557	0.301618
cg00458505	NHS	0.124359	0.000590042
cg19416600	VEZF1	0.0125476	0.000591906	-1.17678	0.00127831
cg14262678	RMND1	0.00858984	0.000592335	-1.03037	0.000237693
cg14262678	C6orf211	0.00858984	0.000592335	-1.52303	0.142636
cg03469655	CLVS2	-0.0924167	0.000593844
cg03267527	TCEAL8	0.0318417	0.000594928	1.14731	0.0469488
cg25080215	LOC100272228	0.0317542	0.000594953
cg25080215	CXorf40B	0.0317542	0.000594953	-1.016	0.0166454
cg06206827	FLOT1	-0.0341438	0.000596062	1.07289	0.0153805
cg00587180		-0.0696246	0.00059753
cg10241247		0.0678019	0.000600272
cg18755114	IDH1	0.00810807	0.000600709	-1.2198	0.5855
cg03065459		0.0327269	0.000601304
cg11039464	JAGN1	-0.015896	0.000603472	1.00906	0.068735
cg18828137	KRT74	-0.0605472	0.000604003
cg15778873	CCDC105	0.0757129	0.000608538
cg09646336	C6orf10	-0.107518	0.000613093
cg15565057	FCAMR	-0.0885641	0.000614836
cg01396723	PVR	0.013323	0.000615587	1.10909	0.0573107
cg02243303	MCM3	-0.0152408	0.000615637	1.22384	0.262684
cg11509903	HTATSF1	0.0208723	0.000615737	1.05277	0.0904967
cg21611145	IER2	0.0161947	0.00061601	1.46973	0.101626
cg21611145	STX10	0.0161947	0.00061601	1.03681	0.0393995
cg13151074	YPEL5	0.0186991	0.000618489	-1.03424	0.0372362
cg12353516	MAPK7	0.0151916	0.000618663	1.10879	0.01201
cg19153710	PHF8	0.0371871	0.000618746	1.04337	0.00171072
cg21090457	ROBO2	0.0294337	0.000622603
cg05376982	GSTM5	-0.148508	0.000625348
cg03670393		-0.0766351	0.000626495
cg27280313		-0.0510325	0.000626998
cg02917972	ZCCHC11	0.0107004	0.000627961	1.16381	0.000678727
cg18065337	GATA2	0.00991392	0.000632285	-1.15992	0.00729221
cg16656875	SCML4	-0.232775	0.000633071
cg24553691	MCM3AP	0.00517488	0.000633871	1.07676	0.00072795
cg24553691	C21orf57	0.00517488	0.000633871
cg10006979	SFTA2	-0.0479021	0.000634429
cg03006527		-0.0552951	0.000634672
cg06250549		-0.0639659	0.000639527
cg01500102	LRTOMT	-0.0223667	0.000639566	-1.13821	0.00210045
cg01500102	C11orf59	-0.0223667	0.000639566
cg10200373	BANP	0.0646885	0.000647839	1.03827	0.0980708
cg24364143	ZBTB8A	0.00744397	0.000652453
cg00292047	HIPK3	0.025765	0.000655871	1.16318	0.0281755
cg25985583	SNX10	-0.0454088	0.000661138	1.05208	0.159539
cg10476206	CAMK1D	0.0604509	0.000663126
cg25124605	BCORL1	0.0569586	0.000666526	-1.08537	0.0157593
cg18460575	MGMT	-0.109261	0.000666847
cg09869226	CTTN	-0.02016	0.000671014	1.18177	0.00172387
cg11487977	ZNF846	0.0134585	0.000673308
cg10477385	MOBKL1B	0.039366	0.000675862
cg25655854		-0.0358115	0.000683209
cg16244944	MARCH1	-0.0607509	0.000683815
cg16244944	ANP32C	-0.0607509	0.000683815
cg02901122	RPRD1A	0.00629466	0.00068724	-1.00487	0.033721
cg01380946	EMID2	0.0392122	0.000696271
cg24542852	B4GALNT3	-0.00858363	0.000697803
cg23734503	TMPRSS11A	-0.0285524	0.000705578
cg22073152	PTPRC	-0.0545882	0.000705814
cg05096434	MORC4	0.026902	0.000708634	1.05858	0.0157728
cg11895615	CACNA1C	-0.0473846	0.000710022
cg23748172	PC	-0.00947499	0.000713676
cg10222574	CASC2	0.011836	0.000714335
cg10222574	RAB11FIP2	0.011836	0.000714335	-1.28841	0.0120879
cg03391436	NOS1AP	-0.022321	0.00071493
cg16608596		-0.0886679	0.000715066
cg15712413	C18orf56	0.0151871	0.000716561
cg15712413	TYMS	0.0151871	0.000716561	-1.1939	0.138184
cg04369588	TECPR2	-0.054044	0.000719475	1.0198	0.00108963
cg21806242	ATG16L2	0.0920235	0.000719532	1.06287	0.0557848
cg02529142	AFG3L1	0.00622338	0.000720517
cg02529142	CENPBD1	0.00622338	0.000720517
cg19938277	ASAH1	0.00848671	0.000721287	-1.31593	0.0323564
cg10383367	TMEM9B	0.0194881	0.000721471	-1.08497	0.153456
cg23238851	TMEM47	0.0263446	0.000732219
cg15147690	FABP5	0.00852119	0.000738081	-1.06089	0.0453179
cg18267124	FIP1L1	0.0577728	0.000740748	1.17346	0.000171773
cg19434066	ANAPC5	0.0138802	0.000742512	1.07449	0.00107828
cg08947153	POMGNT1	0.0143502	0.000743487	1.03882	0.00841604
cg11102619	RPS6KA6	0.0391202	0.000747387
cg03047059	HHAT	-0.0445085	0.000749992
cg11908131	C2orf40	-0.0888266	0.000752626
cg07611843	CCDC136	-0.0430163	0.000759932
cg12264949	PITX3	0.0129819	0.000760386
cg13370916	STARD8	0.0439006	0.00076199	-1.34646	0.159098
cg02049949		0.0071494	0.000764862
cg03110703	MYH15	-0.0538325	0.000765313
cg26375421	MORC4	0.0204808	0.000769329	1.05858	0.0157728
cg01751337		-0.0498799	0.000773746
cg15291410	RANBP1	0.00834039	0.000774274	1.39884	0.15411
cg15291410	TRMT2A	0.00834039	0.000774274	-1.02088	0.00429391
cg00775906		-0.00814107	0.00077553
cg23840340	TRAF3IP1	0.0121995	0.000776407	1.27216	0.00304483
cg19861486		-0.0589109	0.000776677
cg21365077		0.0084782	0.00078067
cg01972316		-0.0769027	0.00078399
cg04112539	RREB1	0.00574345	0.000784864	1.09426	0.000119431
cg07638650	RASGEF1A	0.0378243	0.000786666
cg08919443	COL6A1	0.203712	0.000786677	1.29802	0.111393
cg02764245		0.00710519	0.00078726
cg08966889	TRAM2	0.0212703	0.000790422	-1.37984	0.042664
cg09911747	BCL11B	-0.154866	0.000794453
cg15230883	DCP1A	-0.0188894	0.000795014	-1.09437	0.00155895
cg26802102	IL13RA1	0.0403988	0.000795449	1.06425	0.181155
cg15471177	PARD3B	0.00825149	0.000795575	1.27511	0.0176975
cg27302301		-0.0962481	0.00079757
cg05806333	FBXL16	0.00890129	0.000800001
cg18180415		0.0188431	0.000800037
cg13873802	MUC12	0.0409178	0.000800265
cg21878148	KLHL1	-0.135577	0.000803145
cg21878148	ATXN8OS	-0.135577	0.000803145
cg22784805		0.0822257	0.000807087
cg27167601	RORA	0.0650033	0.000807937	-1.08205	0.0236465
cg01411026	HELB	0.0103141	0.000819928
cg09423097		-0.0563047	0.000822484
cg24366241	KIR2DL4	0.0463789	0.000826418
cg05335953	IGSF21	-0.0729111	0.00082878
cg00538212		0.0624053	0.000830982
cg05323448		-0.0749466	0.000837677
cg27033712	LOC285593	-0.0516071	0.000840745
cg00832270	PGK1	0.109764	0.000841942	1.04208	0.0283361
cg13223107	TFAP2B	0.111792	0.00084686
cg06945800	ANKRD58	0.0590843	0.000849398
cg12688597		0.0432133	0.000849415
cg01078903	MIR487B	-0.206535	0.000850865
cg01078903	MIR539	-0.206535	0.000850865
cg08169875	LRRTM4	-0.0347061	0.000850904
cg18433530		0.02115	0.000854047
cg02967959	SLC39A7	0.0103809	0.000858167	1.02442	0.0408017
cg02967959	RXRB	0.0103809	0.000858167	1.02119	0.00882284
cg11580212		-0.0576745	0.000859204
cg24812103	PABPC1	0.0528631	0.000860078	1.03588	0.0570153
cg23870769	OOEP	-0.0633363	0.000863876
cg11161828		-0.120074	0.000867018
cg20471612	TDGF3	-0.0977412	0.000868241
cg09834706		0.0550238	0.00087075
cg18010669	SLC6A8	-0.0301747	0.000873535	1.31608	0.112866
cg14511768	EXTL1	0.0159055	0.000873578	-3.2963	0.293024
cg13574945	OTUD5	0.184387	0.000887616	-1.03095	0.0447434
cg17420968	THAP4	-0.0242674	0.000898883	1.29437	0.000777762
cg09463890	PTTG2	-0.0355428	0.000899717
cg09463890	TBC1D1	-0.0355428	0.000899717	1.01767	0.000248907
cg16420308	NRXN3	-0.0219896	0.00090244
cg20632453		0.0264208	0.000908859
cg25593510	GSTM5	-0.284937	0.000909063
cg03069098	TIAM2	-0.0499318	0.000909324	1.20755	0.0155815
cg01830271		-0.106723	0.000911634
cg15183126	TMPPE	0.0197865	0.00091564
cg15183126	GLB1	0.0197865	0.00091564	-1.04704	0.578051
cg26011314	LAMA2	-0.0428799	0.000916157	1.34699	0.102188
cg24829292	OPCML	0.0566783	0.000918784
cg26503877	ETS1	0.117337	0.000919118	1.41827	0.151382
cg05598064	MYCBP	0.0112097	0.000920789	-1.41472	0.466008
cg03519577	RASSF2	-0.0942422	0.000923808
cg20430077		-0.1093	0.000925056
cg23463144	SLC12A5	0.00831059	0.000928346
cg23728060	GALNT5	-0.0230475	0.00092927
cg12906880	NUDT3	-0.0163704	0.000935175	-1.04992	0.15222
cg03924115	QRFP	-0.0280547	0.000936982
cg26884161		0.0388581	0.000937004
cg03149058		-0.06717	0.000939042
cg03217528	CCDC110	0.017672	0.00094003
cg20554882		-0.0892015	0.000943858
cg05306040	FRAS1	0.00941253	0.000947902	1.09215	0.300103
cg11670363	TSSC1	-0.0144206	0.000949878	1.19495	0.00469495
cg14476334		0.0181282	0.000950835
cg12237269	SLN	0.037078	0.000951051
cg09162158	SMARCD3	0.0116935	0.000951462
cg26908356	ABCD3	0.0673956	0.000951594	-1.12524	0.137127
cg01682021	LOC441046	0.0104381	0.000953785
cg26023405	DOCK11	0.232619	0.000964065	1.03204	< 0.0001
cg12525707		-0.105888	0.000966666
cg24742444	TUBA1B	0.0100733	0.0009678	1.10802	0.26546
cg06555971	PYCR1	0.0109847	0.000968883
cg03278960	C16orf57	0.0129435	0.000970172
cg03278960	ZNF319	0.0129435	0.000970172
cg03334316	FAM120C	0.0655134	0.000970265
cg18006808	PPP2R5B	0.00672976	0.000972436
cg11155374	FREM2	-0.0233248	0.000972838
cg13120424	FLOT1	-0.0743822	0.000974854	1.07289	0.0153805
cg24780007	GAK	-0.0157422	0.000976141	-1.0931	0.0429054
cg26892120		-0.0662215	0.000984935
cg17720157	MGAT1	0.0144085	0.000987115	-1.18727	0.092169
cg17969298	ANGEL2	0.0139773	0.000988683	-1.15248	0.0104376
cg13595191	SNORD43	0.00497105	0.000989192
cg13595191	RPL3	0.00497105	0.000989192	1.30956	0.212439
cg05776740		-0.0211251	0.00099408
cg14881601		0.0239867	0.000995856
cg20450662	IKBKG	0.0336227	0.000997568	1.18825	0.0443855
cg16521454	C5orf62	-0.0417907	0.000997885
cg09443457		0.0586628	0.000999006
