# Supplementary material for: Offspring sex impacts DNA methylation and gene expression in placentae from women with diabetes during pregnancy
Source: PLoS One. 2018 Feb 22;13(2):e0190698. doi: 10.1371/journal.pone.0190698 (PMC5823368; doi:10.1371/journal.pone.0190698)
Supplement: S5 Table — (XLSX) [file pone.0190698.s006.xlsx]

## Sheet: Sheet1
S5 Table Correlation between DNA methylation and RNA-Seq: female pairs analysis
450K Infinium Methylation Bead Array				RNA-Seq
ProbeID	UCSC Refgene Name	dm	p value	fold change	p value
cg06578832	NRXN1	0.150661	4.37746e-06
ch.22.363412F	AP1B1	-0.0588214	5.26086e-06	-1.03566	0.458596
cg07321776	KCNE1	0.133413	1.26507e-05	-2.15483	0.528299
cg04790574	ICMT	-0.0424615	1.34833e-05	-1.16938	0.495224
cg16136385	CKAP5	0.0309576	1.8496e-05	1.01994	0.412854
cg21787889	FAM90A1	-0.0480153	2.01863e-05
cg10279872	COLEC10	0.0409527	2.43551e-05
cg14535332	KCNE1	0.197203	2.83056e-05	-2.15483	0.528299
cg02295023		0.119245	3.291e-05
cg16974909	WDR17	-0.00607386	4.28991e-05
cg10482532		-0.0306757	4.35147e-05
cg02407266	DLG5	-0.091794	4.38796e-05	-1.24864	0.703957
cg09187549		0.18207	4.42189e-05
cg06738298		0.0124262	4.54675e-05
cg18447419	SLC9A3	0.159423	4.68333e-05
cg09022552	NFATC2IP	-0.0352085	4.69709e-05	-1.38326	0.0101634
cg12692722	TCEA3	-0.010351	4.85113e-05	2.24359	0.479354
cg04553355	SLC6A19	0.123796	5.00612e-05
cg16245726	TMPO	-0.00954106	5.7571e-05	1.08108	0.271504
cg16245726	LOC100128191	-0.00954106	5.7571e-05
cg18209001	SMNDC1	-0.00979243	6.3807e-05	1.12786	0.00222101
cg09684245	C1orf168	-0.0244376	6.7523e-05
cg21217070		0.039818	7.07114e-05
cg10241563	ST6GALNAC3	0.0979714	7.10624e-05
cg08236388	CACNA1H	0.0593654	7.83523e-05
cg10578701		0.0646483	8.39521e-05
cg19875532	VENTX	0.128174	9.23093e-05
cg00069815		0.0391367	9.46523e-05
cg06640607	FBXO31	-0.0160896	9.60209e-05	-1.11927	0.323838
cg01597135	SCARNA20	0.0504483	9.6078e-05	1.76807	0.964812
cg01597135	USP32	0.0504483	9.6078e-05	-1.07459	0.152789
cg06051159		0.0547798	9.83219e-05
cg10987255	TAF9	0.00893647	9.87418e-05	-1.25	0.0713477
cg10987255	RAD17	0.00893647	9.87418e-05	-1.30346	0.0799815
cg17097481	SLC15A5	0.0792701	9.88538e-05
cg06891455	KRAS	-0.054722	0.00010071	-1.12454	0.211895
cg21961202		-0.0251443	0.000104987
cg01606878	EXT1	-0.0288903	0.000108237	1.14395	0.374367
cg23480619	KCNE1	0.202795	0.000117157	-2.15483	0.528299
cg06617879	RPTOR	-0.0156699	0.000117634	1.01799	0.123672
cg12424293	NFATC1	0.075442	0.000118446
cg21640432	FFAR2	0.0360505	0.000122543
cg25506501		0.0459968	0.000124438
cg25387624	LARP1	-0.0536543	0.000125063	-1.0699	0.846018
cg19190258	FBXO43	-0.020381	0.000126223	-2.77922	0.280544
cg21234123	NOTCH1	-0.0213355	0.000126819	1.62393	0.855645
cg14085715	MACC1	-0.04624	0.000127613	-2.23443	0.00319685
cg00655702	UNC45A	-0.00693259	0.000128457	-1.05782	0.055656
cg04381298		-0.09687	0.000130413
cg12916710		-0.00679558	0.000142811
cg25892537	MAN2B2	-0.0185218	0.000145179	1.02703	0.0153139
cg04573153		0.0191647	0.000155636
ch.3.2787532R		-0.0177819	0.000156805
cg05337998	VPS53	-0.0145037	0.000157227	-1.27488	0.0642414
cg19703628	PSMB4	-0.00943293	0.000158221	1.24202	0.495194
cg20490724	OR51B5	0.0894105	0.000160278
cg07996393		-0.0347876	0.00016369
cg08378567	PDE7B	-0.0120278	0.000166209
cg19658268	FBXO24	-0.0166344	0.000167975
cg05655038		0.105222	0.000171068
cg08701686	UNC5D	0.0901935	0.000172579
cg23482259		-0.0325125	0.000173885
cg23054032	GOPC	-0.0117975	0.000178404	1.05974	0.0298943
cg20637915		0.0464771	0.000179663
cg07130265		0.02505	0.000182372
cg08087268	ITPK1	-0.0191155	0.000193093	-1.13501	0.459094
cg26312785	SGTB	-0.00882184	0.000193889	-2.02083	0.267303
cg26312785	NLN	-0.00882184	0.000193889
cg09778713	MYBPC3	-0.0153996	0.000197208
cg23714091	ADAR	0.0141616	0.000204743	-1.53391	0.0609111
cg21296138	PPP1R12B	-0.0303355	0.000204914	1.47144	0.294488
cg00086243	TNFRSF18	0.0582494	0.000210008
cg05495478		-0.0632663	0.000210175
cg00890110	RHOXF1	0.0913359	0.000210454
cg22149184	BAHCC1	-0.04175	0.000211814
cg22476897	NOD1	-0.00761679	0.000216662	1.10526	0.000322633
cg26275898	GLB1L2	-0.0122143	0.000220268
cg19262972	PQLC1	-0.0648378	0.000220511	1.4093	0.379394
cg24543696	DKK3	0.0131554	0.000221173
cg24746100	FOXI3	0.00894955	0.000221556	-1.62694	0.168137
cg16604234	ZNF709	0.0396306	0.000221692
cg13713821		-0.0220813	0.000226811
cg23908228	KCNE1	0.11469	0.000228646	-2.15483	0.528299
cg11270815	ZNF266	-0.00708763	0.000232308	1.17103	0.592828
cg02617655	UNC13A	-0.00764843	0.000232777
cg25925473	SLC9A3	0.115295	0.000237406
cg26919347	STBD1	-0.0291652	0.000237723	2.41379	0.996917
cg04691944	MCF2L	0.0579121	0.000241884	3.57391	0.0650487
cg16175497	SLC38A5	0.0736163	0.000243032
cg19925518		-0.114339	0.000243665
cg11725581		-0.0486578	0.000253374
cg22570213	RCCD1	0.0181118	0.000256739
cg22662036	PBX2	-0.00760995	0.000260365	-1.15283	0.745661
cg06100608	KRTAP20-3	0.13637	0.000271956
cg11872321	DECR1	-0.204936	0.000273409	-1.34562	0.49371
cg10624749	STAT5B	-0.0119669	0.000276766	1.10441	0.859052
ch.2.396050F		-0.0264209	0.000278141
cg01085866	RGS12	0.0214615	0.0002788
cg14210694	C2orf88	-0.0130805	0.000280779	-1.3626	0.137971
cg01828813	COL11A2	0.0281334	0.000285471
cg09232269	CR1L	0.0440872	0.000288491
cg02137691	FGFR3	0.0489944	0.000289429
cg06302118	GALNT6	-0.014763	0.000293704	-1.17373	0.0183039
cg27041619		-0.0500052	0.00029524
cg01502373	TOP1P2	0.0608857	0.000300559
cg01502373	PIWIL3	0.0608857	0.000300559
cg17447240	PDGFA	-0.012054	0.000301019	1.65311	0.163438
cg09892459	PDE4D	-0.0236201	0.000301123	1.35242	0.000771895
cg08192143	NXN	0.0457163	0.000301567	-1.8634	0.0595367
cg06902669	DECR1	-0.262054	0.000305796	-1.34562	0.49371
cg24983605	ZNF385B	0.0823367	0.00030588
cg24042923		0.0273321	0.000309786
cg09151598	OAS1	0.0302077	0.000316953	-1.19623	0.0499663
cg03402369		-0.0626738	0.000317878
cg03118960	FOXK1	-0.0158705	0.000322609	-1.02744	0.0583068
cg23204612	ARHGEF10	0.0729311	0.00032494	1.85859	0.00040218
cg19138601	C21orf66	0.00529375	0.000325648
cg02800100	AUTS2	-0.0546231	0.000342518	1.48853	0.544631
cg01215651		-0.0271733	0.000343875
cg03853807	SMOC2	0.149259	0.000344245	1.86335	0.000127419
cg02956542	PGLYRP4	0.0538828	0.000344538
cg00613914	CDH23	-0.00740122	0.000346226	-3.05455	0.0731972
cg19677007	KIAA0141	-0.0223549	0.00035197	-1.16738	0.281456
cg02573873	CMIP	-0.0318801	0.000356101	1.01311	0.24707
cg07618928	ATG16L1	-0.0146387	0.00035663	1.10995	0.160384
cg07618928	SCARNA5	-0.0146387	0.00035663	2.69058	0.997307
cg21781648		0.0556578	0.000366897
cg02862550	FIZ1	-0.0141736	0.000368936
cg24678095	GALNT3	0.00907948	0.000376334
cg17282836	ATAD3C	0.0376864	0.000376781	-1.625	0.0148841
cg23234726		-0.0424335	0.000380888
cg26966630	CBLN2	-0.0279125	0.000381624
cg16923991	HERC1	-0.0310162	0.000384044	-1.0354	0.654914
cg17367836	SORCS2	0.0603774	0.000386128
cg06179586	NCRNA00171	0.0285523	0.000386478
cg14848469		0.0911668	0.000386991
cg13870275	MFAP3L	-0.0346914	0.000392049	-1.43367	0.653196
cg03361585	PREX1	-0.0134993	0.000396534	1.71257	0.744139
cg26244838	SLC12A7	0.105674	0.000398177
cg05934298		-0.0248304	0.000398959
cg26421448	WDR26	-0.0116543	0.0003994	1.13525	0.312177
cg13727808	NFKB1	-0.0220119	0.000402507	1.12801	0.0265715
cg02068351	STX7	-0.0452715	0.000404129	-1.18392	0.0277993
cg21693033	KLHDC7A	0.0732881	0.000406396
cg22889584	KDELC2	-0.00518085	0.000419096	1.0196	0.86819
cg02680732	MUC5B	0.11978	0.000424383
cg26483359	ZNF34	0.0101516	0.000427452
cg24015037	NXN	0.102904	0.00043284	-1.8634	0.0595367
cg13049997	SFT2D1	-0.0344466	0.000433304	-1.25434	0.901384
cg04478684	SIPA1	0.0720093	0.000433584	1.47284	0.492497
cg21220264	PIGG	-0.00640954	0.000440714	1.02606	0.00791589
cg19178740	SHBG	-0.00731057	0.000441847
cg19178740	FXR2	-0.00731057	0.000441847	1.06191	0.308159
cg04010582	RAB11FIP4	-0.0231008	0.000442174	1.21532	0.126094
cg05468171	USP10	-0.0139325	0.000444076	1.05066	0.0607076
cg09183102	MT1F	0.0153197	0.000450079
cg06877599	SUPT5H	0.00630737	0.000451042	1.15867	0.00914162
cg26182097	KIF1C	0.00777023	0.000454111	1.21576	0.984825
cg26182097	INCA1	0.00777023	0.000454111
cg04934643	PACS2	-0.021671	0.000454499	-1.10503	0.268079
cg24537986	BTRC	-0.0268693	0.00045769	2.19231	0.000350265
cg10268711	CYTH4	0.0323133	0.00046051	1.94581	0.584308
cg11108432	PINX1	-0.00747222	0.000463133	1.4728	0.897919
cg21101143	MLLT6	-0.0219457	0.00046412	-1.1671	0.160675
cg08576880	UBE2I	-0.0134785	0.000464254	-1.00745	0.216705
cg11684142	UCKL1	-0.00942108	0.000464344	1.0614	0.238978
cg22341310	ZNF541	0.0397986	0.000468643
cg10185274	FAM13B	-0.00359384	0.000472218	1.21333	0.615681
cg01855027	CADM2	0.113372	0.000477783
cg18958579	ZNF554	-0.00908126	0.000479634	-2.19795	0.824164
cg14313275		-0.0204484	0.000481744
cg19893077	PLS1	0.00746502	0.000483776
cg04884318		0.140089	0.000484736
cg16236779	NT5C2	-0.0256598	0.000487458	-1.1736	0.433119
cg24475622		-0.0171456	0.000487673
cg16727538	C1orf213	-0.0106701	0.000490877	-1.11538	0.657682
cg16727538	ZNF436	-0.0106701	0.000490877	1.36	0.229217
cg17277001	SLC6A18	0.0580476	0.00049438
cg15019011	NXN	0.0758478	0.00049454	-1.8634	0.0595367
cg13535736	C9orf5	-0.0427043	0.000495325
cg08251704	DGKD	-0.069232	0.000495428	-1.12474	0.713119
cg23810348	PARD3B	-0.0148035	0.000503414	1.45246	0.386948
cg08828733	NELL2	0.039186	0.000504414
cg11031064	C8orf73	-0.0270228	0.000504797
cg19463531	PDE6B	0.0362704	0.000517045	-2.01622	0.519497
cg05860190	PLAGL2	-0.0164927	0.00051877
cg07733918		-0.0164741	0.000521264
cg17838368		0.0738807	0.000522746
cg15640734	SLC9A3	0.160803	0.000527626
cg24517252	PGBD2	-0.0105088	0.000528261	1.61577	0.0183132
cg24447095	ZSCAN18	-0.0182336	0.000530912	1.09631	0.295065
cg11559446	PTK2	-0.0496067	0.00053241	1.17699	0.407573
cg09918634		0.0291571	0.000533834
cg05939105	SMYD3	-0.0138135	0.000536097
cg11626656	RND3	-0.0537805	0.000537105	-1.00839	0.209437
cg10336193		-0.0318842	0.000539009
cg01937842	DBNL	-0.0156916	0.000542135	1.22566	0.47511
cg19872284		-0.0372303	0.000542347
cg20801892	EBF4	0.0527321	0.000545234
cg15088646		0.11147	0.000545768
cg13087969	RAMP3	0.0304518	0.000545945
cg05963211	LRCH1	-0.018017	0.00054843	-1.02447	0.000103819
cg20179726	FRMD4A	0.0577794	0.000551435	1.97692	0.307065
cg10356341	DDX19A	0.0413617	0.000551734	1.02257	0.0213733
cg07600374	TBPL1	-0.0110535	0.000554074	-1.02848	0.597236
cg08452062	C19orf47	0.00587716	0.000560311	-1.04034	0.0168283
cg08452062	PLD3	0.00587716	0.000560311	1.18229	0.339457
cg20111235	CCDC117	0.0109773	0.00056072	1.22484	0.354576
cg06380820		0.0429413	0.000566265
cg07817320	OS9	-0.00377528	0.000566977	1.31107	0.346505
cg20403644	NXN	0.0607884	0.000574331	-1.8634	0.0595367
cg03053980	COL1A1	0.0405424	0.000575737	1.67533	0.994995
cg18827893	DCAF8L2	0.0289065	0.000579616
cg20951726	MTMR9	-0.0121438	0.000591197	-1.48579	0.588668
cg12338273	KYNU	-0.0184985	0.000593064	-1.11355	0.832299
cg19431963	ARRDC3	-0.0121892	0.000593891	1.02992	0.956174
cg19431963	LOC100129716	-0.0121892	0.000593891
cg11872672	PTPRN2	0.0529059	0.00059842
cg01024455		-0.0394076	0.000602584
cg00169167	TNFSF9	-0.0643815	0.000603631
cg15279950	VSTM2L	0.0191161	0.000614804
cg23757247		0.0834436	0.000619617
cg02324367	ARHGEF10	0.0510422	0.000622129	1.85859	0.00040218
cg25600750	C1QC	0.0401702	0.000622861	1.32799	0.675555
cg19471291	TRIM26	-0.00853312	0.000623721	1.04805	0.00945899
cg01173912		-0.0114262	0.000625114
cg09361094		-0.0216492	0.000625575
cg00367546	AEN	0.019886	0.000625921	-1.10265	0.412221
cg02173849	PJA2	-0.021556	0.000628954	1.12636	0.514821
cg04704085	TBC1D22A	-0.012928	0.000639424	1.56354	0.313194
cg03310691	PARD3	-0.0444416	0.000642312	1.60511	0.109393
cg19431200	NXN	0.0462735	0.000642371	-1.8634	0.0595367
cg24252614	MIER3	-0.011372	0.000642407	-1.07221	0.00517962
cg10513359	C1orf212	-0.012965	0.000643814
cg16697493	RAB11FIP3	-0.0165932	0.00064562	1.55509	0.477087
cg07315937		-0.0603533	0.000654793
cg21089669	G3BP2	-0.00690406	0.000658567	1.03032	0.0644802
cg17093795	GRP	0.0460557	0.000660444
cg00271925	LY6G5C	-0.0178877	0.000665844
cg23095043		-0.0124519	0.000667294
cg01428849	SH3PXD2A	-0.027744	0.00066757	1.37618	0.00189667
cg02855558	PTPRN2	-0.0595311	0.000670009
cg06710742		0.0874827	0.000670609
cg22772691	SLC12A7	0.0255283	0.000670631
cg11199822		-0.0152244	0.00067289
cg08546229	HK1	-0.0183236	0.000679557	1.37064	0.260813
cg23429678	FCHSD1	-0.011798	0.000681287	-1.04153	0.538277
cg22135566	DNAH10	0.0431657	0.000685061
cg23248887	SSTR1	-0.148241	0.000689441
cg13661012	TPO	0.195212	0.000690853
cg12555086	LIPA	-0.0298277	0.00069254	-1.01885	0.653993
cg14146966	XPO1	-0.0552058	0.000693757	1.15188	0.189217
cg03344109	RCN3	-0.011882	0.000694878	2.3211	0.21518
cg20009866	DLGAP2	0.0901899	0.000695731
cg24690946	LRRC2	-0.0213598	0.000700414
cg00479827	NCRNA00185	-0.192057	0.000708539
cg17591348	RDBP	-0.0244391	0.00071359
cg11966803	STK24	-0.0349059	0.000713962	1.3756	0.229613
cg21243064	SEC16A	0.306749	0.00071539	-1.05583	0.0464797
cg23781997	LOC339240	0.0222887	0.000719411
cg20165448	MAPK15	0.010806	0.000719811
ch.11.1222938R	SLC3A2	-0.0143687	0.000720061	1.01236	0.932786
cg02943420	ZFYVE21	-0.0371154	0.000720213	1.13793	0.131873
cg14626793		0.00881859	0.000720278
cg17066058		-0.0475915	0.000722461
cg13490227		-0.0266211	0.000722507
cg16345915	C17orf101	-0.0205998	0.000723548
cg13095091	ARHGEF10L	0.0557557	0.000726553	-1.98837	0.0815791
cg03866306	FAM155A	0.0815942	0.000727505
cg00516051	ZZEF1	0.00994435	0.00074098	-1.10283	0.0373578
cg00516051	CYB5D2	0.00994435	0.00074098	1.10629	0.000221616
cg05823465	NOD2	0.056916	0.000742386
cg06927324	DNAL1	-0.00878365	0.000744048	-2.60484	0.00208073
cg06187843		0.0087694	0.000744294
cg06131939	C20orf135	-0.0127513	0.000749457
cg09301222	MBD5	0.0073745	0.000753109	-1.12541	< 0.0001
cg19521832	KCNE1	0.149936	0.000754369	-2.15483	0.528299
cg00730266	PPP1R9A	0.036556	0.000760675	1.18098	0.000189298
cg11556489	TRIM26	-0.0382034	0.000761354	1.04805	0.00945899
cg00678539	MNS1	0.0656337	0.000762647
cg13895966	GNAS	0.0135033	0.000767662	1.01333	0.435573
cg08156373	PDCL3	-0.00842446	0.000780785	1.55711	0.624447
cg06463230	ARHGEF10	0.0383768	0.000783791	1.85859	0.00040218
cg27477250	C19orf43	-0.0304401	0.000784475	1.04318	0.95101
cg06928887	ZFPM1	0.0456712	0.00078658
cg06527989	UNC5A	-0.0113549	0.000789285
cg23374256	LYRM4	-0.0196144	0.000792486	1.54941	0.00818517
cg13333087	LARP7	-0.0258513	0.000796075	1.38187	0.89149
cg13333087	C4orf21	-0.0258513	0.000796075
cg02054116	GJC1	-0.014585	0.000797944	-1.25977	0.108594
cg06517181	KNDC1	0.117258	0.000798278
cg00589541	FNDC3B	-0.0569112	0.000804801	1.0671	0.47199
cg26527435	TAF4B	-0.0235111	0.00080501	-1.72519	0.000842139
cg12594780		0.0338119	0.0008078
cg20476223	SOX18	0.0189352	0.000811071	-1.05759	0.80031
cg16312972	SFRS13A	-0.0352641	0.000812815
cg14189621	ABCC4	0.00769288	0.000812884
cg27173245	PANK4	0.00424506	0.000822729	1.15478	0.525344
cg03752800	HIGD1C	-0.0773839	0.000830581
cg08823027	KCNE1	0.0944699	0.00084432	-2.15483	0.528299
cg02526439	MMP16	0.0679575	0.000844996
cg10200391	ACSL6	-0.022671	0.000845191
cg24517136	ITGA3	-0.00973142	0.000857946	-1.00532	0.118944
cg10230885	TNFRSF25	-0.0208404	0.000860679	-1.35714	0.422486
cg11091909		0.0471217	0.000861002
cg19425100	FDXACB1	-0.00640909	0.000866219
cg19425100	C11orf1	-0.00640909	0.000866219
cg03366677	C14orf4	0.00835099	0.000880514
cg19258028	ASAM	-0.0333623	0.000882661
cg13169515	TNFRSF10C	0.0438466	0.00088911	-1.13099	0.0061746
cg22707016	ZFYVE19	-0.0426155	0.000889677	1.79016	0.210636
cg22707016	DNAJC17	-0.0426155	0.000889677	1.29043	0.35371
cg26823212	UCK2	0.0607487	0.000892057	1.29311	0.330252
cg18669135		-0.0361537	0.000894224
cg16620797	TMIE	0.0147736	0.000900309
cg26123532		0.0717811	0.000902228
cg15299775		-0.0432369	0.000906808
cg08733933		0.047279	0.000910991
cg27527290	FAM175A	-0.0150183	0.000913858
cg05514257		-0.0136293	0.000914627
cg01601658		0.0884311	0.000914891
cg27200454	ZNF282	-0.0118389	0.000921348	1.28158	0.718237
cg05807489		0.0221292	0.000923981
cg14587524	ZNF781	0.0103876	0.000926564
cg17919471	XAGE3	0.0895706	0.000927071	1.34308	0.898914
cg17224775		0.154891	0.000929563
cg08161546	ESR1	0.0525474	0.000933386
cg12814550		0.119072	0.000934175
cg09889103	SAPS1	-0.0136555	0.000934642
cg27099497	PTPRN2	0.0685967	0.000935833
cg26082320	OXA1L	-0.010774	0.000938493	-1.00841	0.472118
cg03504018		0.0541477	0.00093866
cg25122603		0.0443714	0.000943407
cg20375844		-0.0191478	0.000951173
cg17287326	AVPI1	-0.00574818	0.000958733	2.03738	0.375195
cg00383136	HLA-DRA	0.0439651	0.000958985	2.12255	0.900344
cg04094829	CUX1	-0.0387363	0.000959524	1.07016	0.0180951
cg09180848	BNC1	-0.0123231	0.000967753
cg27381822	UST	-0.0158088	0.000969522
cg07114627	GNAT2	-0.0329069	0.000971269
cg27343325	ADAM33	0.0268514	0.000973117
cg11600594		-0.0320587	0.00097681
cg25174615	ATP5A1	0.0066669	0.000977083	1.09143	0.33029
cg25174615	HAUS1	0.0066669	0.000977083	-1.33333	0.00401001
cg07697275	SNX8	0.0245243	0.000978179	-1.07127	0.0610566
cg06078747		-0.0658796	0.000978453
cg22539359	C17orf59	-0.00591091	0.000980994
cg14884373	GFRA4	0.114883	0.000987757
cg09442556	SKI	-0.0318841	0.000988963	-1.10702	0.61687
cg07989740	TNFRSF21	-0.0204042	0.000989463	1.26596	0.902086
cg13925692	CHL1	0.0434809	0.000990476
cg14661811	BAT3	-0.0262722	0.000993468
cg21184859	PTHLH	-0.0106244	0.000994688
cg07952381	EPHB2	0.0484709	0.000995526	-1.42231	0.334154
cg20456258	DGKQ	0.090688	0.000996067
cg06014892	ADAMTS7	-0.013846	0.000996912
